# Supplementary material for: Unique Metabolic Contexts Sensitize Cancer Cells and Discriminate between Glycolytic Tumor Types
Source: Cancers (Basel). 2023 Feb 11;15(4):1158. doi: 10.3390/cancers15041158 (PMC9953999; doi:10.3390/cancers15041158)
Supplement: Supplementary file 1 [file cancers-15-01158-s001.zip]

Archive with 1 entries (1 files):
- cancers-2188536-supplementary.pdf
